# Supplementary material for: The CRISPR-Cas12a Platform for Accurate Genome Editing, Gene Disruption, and Efficient Transgene Integration in Human Immune Cells
Source: ACS Synth Biol. 2023 Feb 7;12(2):375–89. doi: 10.1021/acssynbio.2c00179 (PMC9942205; doi:10.1021/acssynbio.2c00179)
Supplement: Supplementary file 1 — sb2c00179_si_001.xlsx [file sb2c00179_si_001.xlsx]

## Sheet: on-target
Gene	crRNA	PAM	Spacer sequence	FW primer	RV primer
CD247	crCD247_1	TTTC	ACCGCGGCCAUCCUGCAGGCA	TGGGGAGGTAGCTGCAGAAT	CTAGAAGTTCCCTGCCGTCG
CD247	crCD247_2	TTTC	UGAGGGAAAGGACAAGAUGAA	TGGGGAGGTAGCTGCAGAAT	CTAGAAGTTCCCTGCCGTCG
CD247	crCD247_3	TTTG	GGAUCCAGCAGGCCAAAGCUC	TGGGGATGTGTTCTCGTCAC	GCCCCTCTGAACATCCATCA
CD247	crCD247_4	TTTC	CUAGCAGAGAAGGAAGAACCC	GGTAGCACAGGGAGGAGAGA	gcccttcctccaACTTTCCA
CD247	crCD247_5	TTTC	UGUGUUGCAGUUCAGCAGGAG	TTAGTTGCCAAGGAGCGGAG	GGCGAGGCTGACTTACGTTA
CD247	crCD247_6	CTTC	CUGAGGGUUCUUCCUUCUCUG	gcccttcctccaACTTTCCA	GGTAGCACAGGGAGGAGAGA
CD247	crCD247_7	CTTC	CCGUUGUCUUUCCUAGCAGAG	GGTAGCACAGGGAGGAGAGA	gcccttcctccaACTTTCCA
CD247	crCD247_8	TTTC	UGCAGUUCCUGCAGAAGAGGG	CGTGTCTGGAGGACCAAGAG	CTGGTTGTGGGCAGAGAAGT
CD247	crCD247_9	CTTC	UGCAGGAACUGCAGAAAGAUA	CTGGTTGTGGGCAGAGAAGT	CGTGTCTGGAGGACCAAGAG
CD247	crCD247_10	TTTC	AUCCCAAUCUCACUGUAGGCC	TGCAGCTGGGATGAGAAGTG	TGGAGCCTTGATTGTGGGAG
CD247	crCD247_11	CTTT	CAUCCCAAUCUCACUGUAGGC	TGCAGCTGGGATGAGAAGTG	TGGAGCCTTGATTGTGGGAG
CD247	crCD247_12	TTTT	CUCAUUUCACUCCCAAACAAC	GGCCTCACCTTACTCTGCAG	ATCTTGCCCCTTGTCAGGTG
CD247	crCD247_13	TTTC	UCAUUUCACUCCCAAACAACC	GGCCTCACCTTACTCTGCAG	ATCTTGCCCCTTGTCAGGTG
CD247	crCD247_14	TTTC	ACUCCCAAACAACCAGCGCCG	GGCCTCACCTTACTCTGCAG	ATCTTGCCCCTTGTCAGGTG
CD247	crCD247_15	CTTA	CGUUAUAGAGCUGGUUCUGGC	taaacccaagactctggcGG	TTAGTTGCCAAGGAGCGGAG
CD247	crCD247_16	TTTG	UUUUCUGAUUUGCUUUCACGC	ACAGCACCCATCTACCAACG	GTCTGGCCTTTGAGTGGTGA
CD247	crCD247_17	TTTC	UGAUUUGCUUUCACGCCAGGG	ACAGCACCCATCTACCAACG	GTCTGGCCTTTGAGTGGTGA
CD247	crCD247_18	TTTG	CUUUCACGCCAGGGUCUCAGU	ACAGCACCCATCTACCAACG	GTCTGGCCTTTGAGTGGTGA
CD247	crCD247_19	TTTC	ACGCCAGGGUCUCAGUACAGC	CAGGGGGATTATTCCTGGGC	ATAATCTGGGCGTCTGCAGG
CD247	crCD247_20	TTTC	CGGAGGGUCUACGGCGAGGCU	tatggcgccctttgagacag	TGTGTTGCAGTTCAGCAGGA
CD247	crCD247_21	TTTC	UUAUCUGUUAUAGGAGCUCAA	GCCCCTGCCCCTCTTTTTAT	TGGTTGCAGAGTGAGCTGAG
CD247	crCD247_22	CTTA	UCUGUUAUAGGAGCUCAAUCU	GCCCCTGCCCCTCTTTTTAT	TGGTTGCAGAGTGAGCTGAG
CD247	crCD247_23	CTTG	UCCAAAACAUCGUACUCCUCU	TGGTTGCAGAGTGAGCTGAG	GCCCCTGCCCCTCTTTTTAT
CD247	crCD247_24	TTTC	CCCCCAUCUCAGGGUCCCGGC	TGGTTGCAGAGTGAGCTGAG	GCCCCTGCCCCTCTTTTTAT
CD247	crCD247_25	TTTG	GACAAGAGACGUGGCCGGGAC	GCCCCTGCCCCTCTTTTTAT	TGGTTGCAGAGTGAGCTGAG
CD247	crCD247_26	TTTC	UCUCCCUCUAACGUCUUCCCG	GGTAGCACAGGGAGGAGAGA	gcccttcctccaACTTTCCA
CTLA4	crCTLA4_1	TTTG	CCUGGAGAUGCAUACUCACAC	ATCATGTAGGTTGCCGCACA	GGCCATGAAGGAGCATGAGT
CTLA4	crCTLA4_2	TTTG	CAGAAGACAGGGAUGAAGAGA	TCACTGCCTTTGACTGCTGA	TGAAGACCTGAACACCGCTC
CTLA4	crCTLA4_3	TTTC	CACUGGAGGUGCCCGUGCAGA	AAATCTGGGTTCCGTTGCCT	AGGTGACTGAAGTCTGTGCG
CTLA4	crCTLA4_4	TTTG	UGUGUGAGUAUGCAUCUCCAG	GGCCATGAAGGAGCATGAGT	ATCATGTAGGTTGCCGCACA
CTLA4	crCTLA4_5	TTTC	AGCGGCACAAGGCUCAGCUGA	AGTCCTTGATTCTGTGTGGGT	CCTCCTCCATCTTCATGCTCC
CTLA4	crCTLA4_6	CTTG	UGCCGCUGAAAUCCAAGGCAA	CCTCCTCCATCTTCATGCTCC	AGTCCTTGATTCTGTGTGGGT
CTLA4	crCTLA4_7	CTTT	UCCAUGCUAGCAAUGCACGUG	AAGCTAGAAGGCAGAAGGGC	ATCATGTAGGTTGCCGCACA
CTLA4	crCTLA4_8	TTTT	CCAUGCUAGCAAUGCACGUGG	AAGCTAGAAGGCAGAAGGGC	ATCATGTAGGTTGCCGCACA
CTLA4	crCTLA4_9	CTTT	GUGUGUGAGUAUGCAUCUCCA	GGCCATGAAGGAGCATGAGT	ATCATGTAGGTTGCCGCACA
CTLA4	crCTLA4_10	CTTT	GCCUGGAGAUGCAUACUCACA	GGCCATGAAGGAGCATGAGT	ATCATGTAGGTTGCCGCACA
CTLA4	crCTLA4_11	CTTC	GGCAGGCUGACAGCCAGGUGA	CATGCTAGCAATGCACGTGG	TGATTTCCACTGGAGGTGCC
CTLA4	crCTLA4_12	CTTC	AGUCACCUGGCUGUCAGCCUG	CATGCTAGCAATGCACGTGG	TGATTTCCACTGGAGGTGCC
CTLA4	crCTLA4_13	CTTC	CUAGAUGAUUCCAUCUGCACG	CATCGCCAGCTTTGTGTGTG	GAGCTCCACCTTGCAGATGT
CTLA4	crCTLA4_14	CTTG	CCUUGGAUUUCAGCGGCACAA	AGTCCTTGATTCTGTGTGGGT	CCTCCTCCATCTTCATGCTCC
CTLA4	crCTLA4_15	CTTG	AUUUCCACUGGAGGUGCCCGU	AGGTGACTGAAGTCTGTGCG	AAATCTGGGTTCCGTTGCCT
CTLA4	crCTLA4_16	CTTG	GAUAGUGAGGUUCACUUGAUU	AGGTGACTGAAGTCTGTGCG	AAATCTGGGTTCCGTTGCCT
CTLA4	crCTLA4_17	CTTG	CAGAUGUAGAGUCCCGUGUCC	AGGTGACTGAAGTCTGTGCG	AAATCTGGGTTCCGTTGCCT
CTLA4	crCTLA4_18	TTTG	CUCACCAAUUACAUAAAUCUG	CATCTGCAAGGTGGAGCTCA	GGTTGCCACCCACAATAAGC
CTLA4	crCTLA4_19	CTTT	GCUCACCAAUUACAUAAAUCU	TCTGCAAGGTGGAGCTCATG	GGTTGCCACCCACAATAAGC
CTLA4	crCTLA4_20	CTTT	GUUUUCUGUUGCAGAUCCAGA	GCAATTTAGGGGTGGACCTCA	CATCAGCACCACACTCACCA
CTLA4	crCTLA4_21	TTTG	UUUUCUGUUGCAGAUCCAGAA	GCAATTTAGGGGTGGACCTCA	CATCAGCACCACACTCACCA
CTLA4	crCTLA4_22	TTTT	CUGUUGCAGAUCCAGAACCGU	AATGTTGGGGAGTAGAGCCC	ATCCCCATCAGACATGGTGC
CTLA4	crCTLA4_23	CTTC	CUCCUCUGGAUCCUUGCAGCA	CAATGTTGGGGAGTAGAGCCCT	GCACCACACTCACCATTTTGCT
CTLA4	crCTLA4_24	CTTG	CAGCAGUUAGUUCGGGGUUGU	ATGTTGGGGAGTAGAGCCCT	ATCCCCATCAGACATGGTGC
CTLA4	crCTLA4_25	CTTG	GAUUUCAGCGGCACAAGGCUC	AGTCCTTGATTCTGTGTGGGT	CCTCCTCCATCTTCATGCTCC
CTLA4	crCTLA4_26	TTTT	UUUAUAGCUUUCUCCUCACAG	ATGTTGGGGAGTAGAGCCCT	ATCCCCATCAGACATGGTGC
CTLA4	crCTLA4_27	CTTT	CUCCUCACAGCUGUUUCUUUG	ATGTTGGGGAGTAGAGCCCT	ATCCCCATCAGACATGGTGC
CTLA4	crCTLA4_28	TTTC	UCCUCACAGCUGUUUCUUUGA	ATGTTGGGGAGTAGAGCCCT	ATCCCCATCAGACATGGTGC
CTLA4	crCTLA4_29	TTTT	GCUCAAAGAAACAGCUGUGAG	ATGTTGGGGAGTAGAGCCCT	ATCCCCATCAGACATGGTGC
CTLA4	crCTLA4_30	TTTC	UUUUUGUGUUUGACAGCUAAA	AGGGACCCAATATGTGTTGAGT	TGCCTCAGCTCTTGGAAATTG
CTLA4	crCTLA4_31	TTTT	UGUGUUUGACAGCUAAAGAAA	AGGGACCCAATATGTGTTGAGT	TGCCTCAGCTCTTGGAAATTG
CTLA4	crCTLA4_32	TTTG	ACAGCUAAAGAAAAGAAGCCC	AGGGACCCAATATGTGTTGAGT	TGCCTCAGCTCTTGGAAATTG
CTLA4	crCTLA4_33	TTTT	CACAUAGACCCCUGUUGUAAG	TGGTTAGAAGTGGCTTCCGT	AGAATTGCCTCAGCTCTTGGA
CTLA4	crCTLA4_34	TTTT	CACAUUCUGGCUCUGUUGGGG	TGGTTAGAAGTGGCTTCCGT	AGAATTGCCTCAGCTCTTGGA
CTLA4	crCTLA4_35	CTTT	UCACAUUCUGGCUCUGUUGGG	TGGTTAGAAGTGGCTTCCGT	AGAATTGCCTCAGCTCTTGGA
CTLA4	crCTLA4_36	TTTC	AGCCUUAUUUUAUUCCCAUCA	CCCTCTTACAACAGGGGTCT	TGGGTTCCGCATCCAACTTT
CTLA4	crCTLA4_37	TTTC	UCAAUUGAUGGGAAUAAAAUA	CCCTCTTACAACAGGGGTCT	TGGGTTCCGCATCCAACTTT
CTLA4	crCTLA4_38	TTTT	UUCUUCUCUUCAUCCCUGUCU	TGAAGACCTGAACACCGCTC	TCACTGCCTTTGACTGCTGA
CTLA4	crCTLA4_39	CTTT	GCAGAAGACAGGGAUGAAGAG	TGAAGACCTGAACACCGCTC	TCACTGCCTTTGACTGCTGA
CTLA4	crCTLA4_40	CTTT	GGCUUUUCCAUGCUAGCAAUG	AAGCTAGAAGGCAGAAGGGC	ATCATGTAGGTTGCCGCACA
CTLA4	crCTLA4_41	TTTG	GCUUUUCCAUGCUAGCAAUGC	AAGCTAGAAGGCAGAAGGGC	ATCATGTAGGTTGCCGCACA
LAG3	crLAG3_1	TTTG	GGGUGCAUACCUGUCUGGCUG	TAGTGAAGCCTCTCCAGCCA	AGGGAGTGACACCTCAGGG
LAG3	crLAG3_2	TTTG	GGUCACCUGGAUCCCUGGGGA	CCAAGTGAGTGCAGGGTGAT	GTGTCCAGAGAGCTCCACAC
LAG3	crLAG3_3	TTTC	UCAGGACCUUGGCUGGAGGCA	TGGGGAAGCTGCTTTGTGAG	TTTGGGTCCTGGCATTCTGG
LAG3	crLAG3_4	TTTC	CCAGCCUUGGCAAUGCCAGCU	CTGGATCCCTGGGGAAGCTGCT	TGGCGTTTGGGTCCTGGCATTC
LAG3	crLAG3_5	TTTG	UGAGGUGACUCCAGUAUCUGG	CCAAGTGAGTGCAGGGTGAT	CCAGCCAAGGTCCTGAGAAA
LAG3	crLAG3_6	CTTG	CUGUUUCUGCAGCCGCUUUGG	CCTTTTGGAGGGCTCAGCGCTG	CCAGAGAGGCTTTCGGGGTGGA
LAG3	crLAG3_7	CTTG	CACAGUGACUGCCAGCCCCCC	CTGAGATGGGGAGAGGGTGA	TTCCGGAACCAATGCACAGA
LAG3	crLAG3_8	TTTT	GAACUGCUCCUUCAGCCGCCC	TCCAGTGGGCTGATGAAGTC	CTTGGGGCAGGAAGAGGAAG
LAG3	crLAG3_9	CTTC	AGCCGCCCUGACCGCCCAGCC	TCCAGTGGGCTGATGAAGTC	CTTGGGGCAGGAAGAGGAAG
LAG3	crLAG3_10	TTTC	CGCUAAGUGGUGAUGGGGGGA	GGATCTCTCAGAGCCTCCGA	CTGTAGGTGAGGATGCAGCC
LAG3	crLAG3_11	CTTT	CCGCUAAGUGGUGAUGGGGGG	GGATCTCTCAGAGCCTCCGA	CTGTAGGTGAGGATGCAGCC
LAG3	crLAG3_12	CTTA	GCGGAAAGCUUCCUCUUCCUG	GCCCAGCCTCTGTGCATTGGTT	GGGGGCAGGAAGGAGTTGTGGT
LAG3	crLAG3_13	CTTG	GGGCAGGAAGAGGAAGCUUUC	GCCCAGCCTCTGTGCATTGGTT	GGGGGCAGGAAGGAGTTGTGGT
LAG3	crLAG3_14	CTTC	CUCUUCCUGCCCCAAGUCAGC	GCCCAGCCTCTGTGCATTGGTT	GGGGGCAGGAAGGAGTTGTGGT
LAG3	crLAG3_15	CTTC	AACGUCUCCAUCAUGUAUAAC	CTTCCTCTTCCTGCCCCAAG	ACCCACAGCAATGACGTAGG
LAG3	crLAG3_16	TTTT	CUUUUCUCUUCAGGUCUGGAG	TGAGCCAGACCATCTCCTGA	CAGTGAGGAAAGACCGGGTC
LAG3	crLAG3_17	TTTC	UGCAGCCGCUUUGGGUGGCUC	CCTTTTGGAGGGCTCAGCGCTG	CCAGAGAGGCTTTCGGGGTGGA
LAG3	crLAG3_18	TTTT	CUCUUCAGGUCUGGAGCCCCC	TGAGCCAGACCATCTCCTGA	CAGTGAGGAAAGACCGGGTC
LAG3	crLAG3_19	CTTG	ACAGUGUACGCUGGAGCAGGU	TGAGCCAGACCATCTCCTGA	CAGTGAGGAAAGACCGGGTC
LAG3	crLAG3_20	CTTG	GCAGUGAGGAAAGACCGGGUC	GTCTGGAGCCCCCAACTCCCTT	CTGGGCCTGGCTCACATCCTCT
LAG3	crLAG3_21	TTTC	CUCACUGCCAAGUGGACUCCU	GTCTGGAGCCCCCAACTCCCTT	CTGGGCCTGGCTCACATCCTCT
LAG3	crLAG3_22	CTTT	ACCCUUCGACUAGAGGAUGUG	GACCCGGTCTTTCCTCACTG	GAGGGCAGCTACTCCTTTCC
LAG3	crLAG3_23	TTTA	CCCUUCGACUAGAGGAUGUGA	GACCCGGTCTTTCCTCACTG	GAGGGCAGCTACTCCTTTCC
LAG3	crLAG3_24	CTTC	GACUAGAGGAUGUGAGCCAGG	GACCCGGTCTTTCCTCACTG	GAGGGCAGCTACTCCTTTCC
LAG3	crLAG3_25	TTTC	CCACCUGAGGCUGACCUGUGA	TGGCGACTTTACCCTTCGAC	CTCTGGAACTTGTGCCCAGT
LAG3	crLAG3_26	CTTT	CCCACCUGAGGCUGACCUGUG	TGGCGACTTTACCCTTCGAC	CTCTGGAACTTGTGCCCAGT
LAG3	crLAG3_27	CTTC	UACUCUUUUCAGUGACUCCCA	CCAAGTGAGTGCAGGGTGAT	GTGTCCAGAGAGCTCCACAC
LAG3	crLAG3_28	TTTT	ACCUGGAGCCACCCAAAGCGG	CCTTTTGGAGGGCTCAGCGCTG	CCAGAGAGGCTTTCGGGGTGGA
LAG3	crLAG3_29	TTTT	CAGUGACUCCCAAAUCCUUUG	CCAAGTGAGTGCAGGGTGAT	GTGTCCAGAGAGCTCCACAC
LAG3	crLAG3_30	CTTC	CCCAGGGAUCCAGGUGACCCA	CCAAGTGAGTGCAGGGTGAT	GTGTCCAGAGAGCTCCACAC
LAG3	crLAG3_31	CTTT	GGGUCACCUGGAUCCCUGGGG	CCAAGTGAGTGCAGGGTGAT	GTGTCCAGAGAGCTCCACAC
LAG3	crLAG3_32	CTTT	GUGAGGUGACUCCAGUAUCUG	CCAAGTGAGTGCAGGGTGAT	CCAGCCAAGGTCCTGAGAAA
LAG3	crLAG3_33	CTTT	GUGUGGAGCUCUCUGGACACC	TCCTTTGGGTCACCTGGATC	CTGCTCCAAGAAGCCTCTCC
LAG3	crLAG3_34	TTTG	UGUGGAGCUCUCUGGACACCC	TCCTTTGGGTCACCTGGATC	CTGCTCCAAGAAGCCTCTCC
LAG3	crLAG3_35	CTTG	GCUGGAGGCACAGGAGGCCCA	AGAACGCTTTGTGTGGAGCT	TTTGGGTCCTGGCATTCTGG
LAG3	crLAG3_36	TTTT	GCUCACCUAGUGAAGCCUCUC	TTCCTGCACCCTGTTTCTCC	GCAGAAGGCTGAGATCCTGG
LAG3	crLAG3_37	CTTT	CCCAGCCUUGGCAAUGCCAGC	AGAACGCTTTGTGTGGAGCT	TTTGGGTCCTGGCATTCTGG
LAG3	crLAG3_38	CTTG	GCAAUGCCAGCUGUACCAGGG	CTGGATCCCTGGGGAAGCTGCT	TGGCGTTTGGGTCCTGGCATTC
LAG3	crLAG3_39	CTTC	UUGGAGCAGCAGUGUACUUCA	TTTCTCAGGACCTTGGCTGG	AAGCCAGAGATCAGGTCCCT
LAG3	crLAG3_40	CTTC	ACAGAGCUGUCUAGCCCAGGU	CTTTCCCAGCCTTGGCAATG	AAGCCAGAGATCAGGTCCCT
LAG3	crLAG3_41	CTTT	CUCCAUAGGUGCCCAACGCUC	GCTGAATGACCCTGGGACAA	GGCTCCAGTCACCAAAAGGA
LAG3	crLAG3_42	TTTC	UCCAUAGGUGCCCAACGCUCU	GCTGAATGACCCTGGGACAA	GGCTCCAGTCACCAAAAGGA
LAG3	crLAG3_43	TTTC	UCAUCCUUGGUGUCCUUUCUC	CCATAGGTGCCCAACGCTCTGG	TGAGGGCAAGTTCAGGGTCCCA
LAG3	crLAG3_44	CTTG	GUGUCCUUUCUCUGCUCCUUU	CCATAGGTGCCCAACGCTCTGG	TGAGGGCAAGTTCAGGGTCCCA
LAG3	crLAG3_45	CTTT	CUCUGCUCCUUUUGGUGACUG	CCATAGGTGCCCAACGCTCTGG	TGAGGGCAAGTTCAGGGTCCCA
LAG3	crLAG3_46	CTTC	UGCGAAGAGCAGGGGUCACUU	GGCCTCTCTTTTGCTCACCT	GGTTGAGTGCTGGATTCGGA
LAG3	crLAG3_47	CTTT	UGGUGACUGGAGCCUUUGGCU	CCATAGGTGCCCAACGCTCTGG	TGAGGGCAAGTTCAGGGTCCCA
LAG3	crLAG3_48	TTTT	GGUGACUGGAGCCUUUGGCUU	CCATAGGTGCCCAACGCTCTGG	TGAGGGCAAGTTCAGGGTCCCA
LAG3	crLAG3_49	CTTT	GGCUUUCACCUUUGGAGAAGA	CCATAGGTGCCCAACGCTCTGG	TGAGGGCAAGTTCAGGGTCCCA
LAG3	crLAG3_50	TTTG	GCUUUCACCUUUGGAGAAGAC	CCATAGGTGCCCAACGCTCTGG	TGAGGGCAAGTTCAGGGTCCCA
LAG3	crLAG3_51	CTTG	CUCUAAGGCAGAAAAUCGUCU	CATCCTTCTCCTCCTTCCGC	GACTGGGCTGCTGAGATCTG
LAG3	crLAG3_52	TTTT	CUGCCUUAGAGCAAGGGAUUC	CATCCTTCTCCTCCTTCCGC	GACTGGGCTGCTGAGATCTG
LAG3	crLAG3_53	CTTA	GAGCAAGGGAUUCACCCUCCG	CATCCTTCTCCTCCTTCCGC	GACTGGGCTGCTGAGATCTG
LAG3	crLAG3_54	TTTC	CCGCCCAGUGGCCCGCCCGCU	GACGGTTGGTGGTCAAGAGA	CACGCTCAGCACCGTGTA
LAG3	crLAG3_55	CTTC	UCGCUAUGGCUGCGCCCAGCC	CGCTACACGGTGCTGAGC	CACATACTCGAGGCCTGGC
LAG3	crLAG3_56	TTTA	UCCUUGCACAGUGACUGCCAG	CTGAGATGGGGAGAGGGTGA	TTCCGGAACCAATGCACAGA
PDCD1	crPDCD1_1	TTTA	GCACGAAGCUCUCCGAUGUGU	TCTCTCAGACTCCCCAGACAGG	AGCTTGTCCGTCTGGTTGCT
PDCD1	crPDCD1_2	TTTC	UCUGCAGGGACAAUAGGAGCC	CTAAGTCCCTGATGAAGGCCCC	AGGAAGGAAGGCACAGTGGATC
PDCD1	crPDCD1_3	TTTC	CAGUGGCGAGAGAAGACCCCG	GCTGACTCCCTCTCCCTTTCTC	CGCTAGGAAAGACAATGGTGGC
PDCD1	crPDCD1_4	TTTC	CUAGCGGAAUGGGCACCUCAU	TCTCTGTGGACTATGGGGAGCT	CCAAGAGCAGTGTCCATCCTCA
PDCD1	crPDCD1_5	CTTC	GUGCUAAACUGGUACCGCAUG	CTGCAGCTTCTCCAACACATCG	GAGGTAGGTGCCGCTGTCATT
PDCD1	crPDCD1_6	CTTC	AACCUGACCUGGGACAGUUUC	GATGTGGAGGAAGAGGGGGC	TACCTAAGAACCATCCTGGCCG
PDCD1	crPDCD1_7	CTTG	UCCGUCUGGUUGCUGGGGCUC	CTGCAGCTTCTCCAACACATCG	GAGGTAGGTGCCGCTGTCATT
PDCD1	crPDCD1_8	CTTC	CCCGAGGACCGCAGCCAGCCC	CTGCAGCTTCTCCAACACATCG	GAGGTAGGTGCCGCTGTCATT
PDCD1	crPDCD1_9	CTTC	CGUGUCACACAACUGCCCAAC	CTGCAGCTTCTCCAACACATCG	GAGGTAGGTGCCGCTGTCATT
PDCD1	crPDCD1_10	CTTC	CACAUGAGCGUGGUCAGGGCC	CTGCAGCTTCTCCAACACATCG	GAGGTAGGTGCCGCTGTCATT
PDCD1	crPDCD1_11	CTTT	GAUCUGCGCCUUGGGGGCCAG	GCGTGACTTCCACATGAGCG	AGCTCCTGATCCTGTGCAG
PDCD1	crPDCD1_12	TTTG	AUCUGCGCCUUGGGGGCCAGG	GCGTGACTTCCACATGAGCG	AGCTCCTGATCCTGTGCAG
PDCD1	crPDCD1_13	CTTG	GGGGCCAGGGAGAUGGCCCCA	GCGTGACTTCCACATGAGCG	AGCTCCTGATCCTGTGCAG
PDCD1	crPDCD1_14	CTTT	GUGCCCUUCCAGAGAGAAGGG	CTCTAGTCTGCCCTCACCCCT	GACCCAGACTAGCAGCACCAG
PDCD1	crPDCD1_15	TTTG	UGCCCUUCCAGAGAGAAGGGC	CTCTAGTCTGCCCTCACCCCT	GACCCAGACTAGCAGCACCAG
PDCD1	crPDCD1_16	TTTC	CCUUCCGCUCACCUCCGCCUG	GATGTGGAGGAAGAGGGGGC	TACCTAAGAACCATCCTGGCCG
PDCD1	crPDCD1_17	CTTC	CAGAGAGAAGGGCAGAAGUGC	CTCTAGTCTGCCCTCACCCCT	GACCCAGACTAGCAGCACCAG
PDCD1	crPDCD1_18	CTTC	UGCCCUUCUCUCUGGAAGGGC	CTCTAGTCTGCCCTCACCCCT	GACCCAGACTAGCAGCACCAG
PDCD1	crPDCD1_19	TTTG	GAACUGGCCGGCUGGCCUGGG	CTCTAGTCTGCCCTCACCCCT	GACCCAGACTAGCAGCACCAG
PDCD1	crPDCD1_20	CTTT	CUCCUCAAAGAAGGAGGACCC	CAGCTCAGGGTAAGCAGCTCAT	GGTCTTCTCTCGCCACTGGAAA
PDCD1	crPDCD1_21	TTTC	UCCUCAAAGAAGGAGGACCCC	CAGCTCAGGGTAAGCAGCTCAT	GGTCTTCTCTCGCCACTGGAAA
PDCD1	crPDCD1_22	CTTC	UCUCGCCACUGGAAAUCCAGC	GCTGACTCCCTCTCCCTTTCTC	CGCTAGGAAAGACAATGGTGGC
PDCD1	crPDCD1_23	CTTT	CCUAGCGGAAUGGGCACCUCA	TCTCTGTGGACTATGGGGAGCT	CCAAGAGCAGTGTCCATCCTCA
PDCD1	crPDCD1_24	CTTC	CGCUCACCUCCGCCUGAGCAG	GATGTGGAGGAAGAGGGGGC	TACCTAAGAACCATCCTGGCCG
PDCD1	crPDCD1_25	CTTG	GCCCCUCUGACCGGCUUCCUU	GCCACCATTGTCTTTCCTAGCG	TTCTCCTGAGGAAATGCGCTGA
PDCD1	crPDCD1_26	CTTC	UCCACUGCUCAGGCGGAGGUG	GATGTGGAGGAAGAGGGGGC	TACCTAAGAACCATCCTGGCCG
PDCD1	crPDCD1_27	CTTC	UCCCCAGCCCUGCUCGUGGUG	TCTCTCAGACTCCCCAGACAGG	AGCTTGTCCGTCTGGTTGCT
PDCD1	crPDCD1_28	CTTC	GGUCACCACGAGCAGGGCUGG	TCTCTCAGACTCCCCAGACAGG	AGCTTGTCCGTCTGGTTGCT
PDCD1	crPDCD1_29	CTTC	ACCUGCAGCUUCUCCAACACA	TCTCTCAGACTCCCCAGACAGG	AGCTTGTCCGTCTGGTTGCT
PDCD1	crPDCD1_30	CTTC	UCCAACACAUCGGAGAGCUUC	TCTCTCAGACTCCCCAGACAGG	AGCTTGTCCGTCTGGTTGCT
PTPN11	crPTPN1_1	TTTA	CCUGACAGCGAAUCAUAACAU	TGGTGTCTGTCTTCTGTCAGC	TTCTTGTACGAGAGAGCCAGAG
PTPN11	crPTPN1_2	TTTC	AUUCCAACUUACCUAACGGAA	CGAAATGCAGGCAGCAAGCTAT	CACCCAAATATCACTGGTGTGGA
PTPN11	crPTPN1_3	TTTC	UGUGCGCACUGGUGAUGACAA	CTCTGGGAAAGAAGCAGAGAA	GGTAACATCTTGCCAGACCCA
PTPN11	crPTPN11_4	TTTC	CAAUCUGCUCACCUGCUUGAG	ttctgtctacctctgtatgtttgc	GAAATACGACGTTGGTGGAGGAG
PTPN11	crPTPN11_5	TTTC	UUCUAGUUGAUCAUACCAGGG	CTTGGACTAGGCTGGGGAGTA	TGGTCAGAAAACACTGTGAAAAG
PTPN11	crPTPN11_6	TTTA	AUAACUUACCUCAAAUUCUUC	AGGACGTCAGTTTCAAGTCTCTC	GATCAGCCCCTTAACACGACTC
PTPN11	crPTPN11_7	CTTA	CCUAACGGAAAGUGUGAAGUC	TCCAAGCATGGTTTTACCACTTC	GTTGTTGTGGAAAGTAGTGCTGA
PTPN11	crPTPN11_8	TTTC	CAGACACUACAACAACAGGAG	cgcacacaattctgaacatttcc	AGGTACAGAGGTGCTAGGAATC
PTPN11	crPTPN11_9	TTTA	GGUGGUUUCAUGGACAUCUCU	CCCTTGGAGGAATGTGTCTACTTTT	GAACAAAATCTCCAGGGTGGCTC
PTPN11	crPTPN11_10	TTTC	CCAGAGAGAUGUCCAUGAAAC	GAACAAAATCTCCAGGGTGGCTC	CCCTTGGAGGAATGTGTCTACTTTT
PTPN6	crPTPN6_1	TTTC	UAUGACCUGUAUGGAGGGGAG	CTCTACTCCTGCACCGACTGG	GCGGGTACTTGAGGTGGATGAT
PTPN6	crPTPN6_2	TTTG	CGACUCUGACAGAGCUGGUGG	GGGGGATCAGGTGACCCATA	GGAGCCCTCACCTCTCACTA
PTPN6	crPTPN6_3	TTTG	CAGAAGCAGGAGGUGAAGAAC	CCCGATGGATGCCCTCTTTG	GAGGGTGGAGACCTGTGAGA
PTPN6	crPTPN6_4	TTTG	ACUGCCCCCCACCCAGGCCUG	GCACAGGCACCATCATTGTC	TGAACTTGTACTGCGCCTCC
PTPN6	crPTPN6_5	CTTA	UGGGCCCUACUCUGUGACCAA	CGACCCTCCCTTTCCAGAAC	AGAACAAGTCCAGGGAGGGA
PTPN6	crPTPN6_6	TTTC	ACCGAGACCUCAGUGGGCUGG	GATGGTGAGGTAAGGGCCTG	TACCTGACGGAGAGCGAGAA
PTPN6	crPTPN6_7	CTTC	UCUAGGUGGUACCAUGGCCAC	GGCCCCTCTCTGTGAATGTC	ACTGAGCACAGAAAGCACGA
PTPN6	crPTPN6_8	CTTG	GCCUGCAGCAGCGUCUCUGCC	GTGGCCTGGGTCTTACCTTC	CTGCCTTACCTCGCACATGA
PTPN6	crPTPN6_9	TTTC	UUGUGCGUGAGAGCCUCAGCC	GTGGCCTGGGTCTTACCTTC	CTGCCTTACCTCGCACATGA
PTPN6	crPTPN6_10	CTTC	GUGCUUUCUGUGCUCAGUGAC	GTGGCCTGGGTCTTACCTTC	CTGCCTTACCTCGCACATGA
PTPN6	crPTPN6_11	CTTG	GGCUGGUCACUGAGCACAGAA	GTGGCCTGGGTCTTACCTTC	CTGCCTTACCTCGCACATGA
PTPN6	crPTPN6_12	CTTT	CUGUGCUCAGUGACCAGCCCA	GTGGCCTGGGTCTTACCTTC	CTGCCTTACCTCGCACATGA
PTPN6	crPTPN6_13	TTTC	UGUGCUCAGUGACCAGCCCAA	GTGGCCTGGGTCTTACCTTC	CTGCCTTACCTCGCACATGA
PTPN6	crPTPN6_14	CTTG	AUGUGGGUGACCCUGAGCGGG	CTGGACGTTTCTTGTGCGTG	GGTCCCCAGCCTTGAATTCA
PTPN6	crPTPN6_15	CTTA	CCUCGCACAUGACCUUGAUGU	CTGGACGTTTCTTGTGCGTG	GGTCCCCAGCCTTGAATTCA
PTPN6	crPTPN6_16	TTTG	GCUCCCCCCAGGGUGGACGCU	GGAGGGTCTGCCTGGGCTTGAA	GTAGACAAAGGCGCCTGAGGCC
PTPN6	crPTPN6_17	CTTG	AGCAGGGUCUCUGCAUCCAGC	GATGGTGAGGTAAGGGCCTG	TACCTGACGGAGAGCGAGAA
PTPN6	crPTPN6_18	TTTG	GAGACCUUCGACAGCCUCACG	CTGAGGCTCCTGTCTGTGAC	GTAGACAAAGGCGCCTGAGG
PTPN6	crPTPN6_19	CTTC	GACAGCCUCACGGACCUGGUG	CTCAAGTCCTGTGAATGGCCT	CAGAAGCTCACATCTGGGGG
PTPN6	crPTPN6_20	TTTC	AAGAAGACGGGGAUUGAGGAG	CTCAAGTCCTGTGAATGGCCT	CAGAAGCTCACATCTGGGGG
PTPN6	crPTPN6_21	CTTC	UUGUUCAGUUCCAACACUCGG	GACTTCTCGCTCTTCCCCAC	GCAAGGAGGGGAAGGTGTC
PTPN6	crPTPN6_22	CTTG	GCUGUAUCCUCGGACUCCUGC	GACTTCTCGCTCTTCCCCAC	GCAAGGAGGGGAAGGTGTC
PTPN6	crPTPN6_23	TTTC	CCCACCCACAUCUCAGAGUUU	GACACCTTCCCCTCCTTGC	CGGTATCCTGGGTGAATGGG
PTPN6	crPTPN6_24	CTTC	CAGACGCUGGUGCAAGUUCUU	CCGATGGATGCCCTCTTTGG	GAGGGTGGAGACCTGTGAGA
PTPN6	crPTPN6_25	CTTG	CACCAGCGUCUGGAAGGGCAG	GCTGATGCTCATTTCCCCAC	GAGGGTGGAGACCTGTGAGA
PTPN6	crPTPN6_26	CTTG	UUCUCUGGCCGCUGCCCUUCC	GATGCTCATTTCCCCACCCA	GAGGGTGGAGACCTGTGAGA
PTPN6	crPTPN6_27	CTTG	AUGUAGUUGGCAUUGAUGUAG	CTCTCCGCCCACTCCCAGTTGA	CAGCACAGGCCCTGAACCACTG
PTPN6	crPTPN6_28	CTTG	CGUCCAGAACCAGCUGCUAGG	CTTGCATGGGTGAGGGTGGCAG	ACCCGGCCTTTCTCCACCTCTC
PTPN6	crPTPN6_29	CTTC	UGGCAGAUGGCGUGGCAGGAG	GCTCACTGTCTTGGGGTGCGTC	TGCCCTGGCATCTGACTGCTCT
PTPN6	crPTPN6_30	TTTC	UCCACCUCUCGGGUGGUCAUG	GCTCACTGTCTTGGGGTGCGTC	TGCCCTGGCATCTGACTGCTCT
PTPN6	crPTPN6_31	CTTT	CUCCACCUCUCGGGUGGUCAU	GCTCACTGTCTTGGGGTGCGTC	TGCCCTGGCATCTGACTGCTCT
PTPN6	crPTPN6_32	CTTT	CCAGAACAAAUGCGUCCCAUA	CCCATCCGTCCATCCAACAA	TTCGGTTGTGTCATGCTCCC
PTPN6	crPTPN6_33	TTTC	CAGAACAAAUGCGUCCCAUAC	CCCATCCGTCCATCCAACAA	TTCGGTTGTGTCATGCTCCC
PTPN6	crPTPN6_34	TTTG	UAUUCGGUUGUGUCAUGCUCC	CGACCCTCCCTTTCCAGAAC	AGAACAAGTCCAGGGAGGGA
PTPN6	crPTPN6_35	CTTA	CAGGUCUCCCCGCUGGACAAU	GGCCCTACTCTGTGACCAAC	GCCAGATCTCCCGAATCAGG
PTPN6	crPTPN6_36	CTTC	CUGGCUCGGCCCAGUCGCAAG	CACGGTAGACAGGAGGCAAG	GCACAAGAGAGTGGCCAAAA
PTPN6	crPTPN6_37	CTTA	GGGAGACCUGAUUCGGGAGAU	GTCGGGTAGGGTGAGATGGA	ATCATCCTCACCTGCAGTGC
PTPN6	crPTPN6_38	CTTC	CUGGACCAGAUCAACCAGCGG	CCTGATTCGGGAGATCTGGC	AACAGCTCATGGCACTTAGC
PTPN6	crPTPN6_39	TTTC	CUGCCGCUGGUUGAUCUGGUC	CCTGATTCGGGAGATCTGGC	AACAGCTCATGGCACTTAGC
PTPN6	crPTPN6_40	CTTT	CCUGCCGCUGGUUGAUCUGGU	CCTGATTCGGGAGATCTGGC	AACAGCTCATGGCACTTAGC
PTPN6	crPTPN6_41	CTTG	GUGGAGAUGUUCUCCAUGAGC	GCTTGACTGGCCTCTGATGG	TCAATGTCACAGTCCAGGCC
PTPN6	crPTPN6_42	CTTG	UACUGCGCCUCCGUCUGCACC	GGCCTGGACTGTGACATTGA	AGAGGGACAGTGGGAAGGTG
PTPN6	crPTPN6_43	TTTC	AAUGAACUGGGCGAUGGCCAC	GGCCTGGACTGTGACATTGA	AGAGGGACAGTGGGAAGGTG
PTPN6	crPTPN6_44	CTTC	UUCUUAGUGGUUUCAAUGAAC	GGCCTGGACTGTGACATTGA	AGAGGGACAGTGGGAAGGTG
PTPN6	crPTPN6_45	CTTC	UCCCCUCCAUACAGGUCAUAG	CTCTACTCCTGCACCGACTGG	GCGGGTACTTGAGGTGGATGAT
PTPN6	crPTPN6_46	CTTG	GAGUCUAGUGCAGGGACCGUG	TTCAGGCTTGGTTCTCACCC	CAGGTCAGGAGACAGCACAG
PTPN6	crPTPN6_47	CTTG	CCCCCCUGCACCCGGCUGCAG	GCCTCTGTCCTCTAGGAGCT	TGACCGCTGCTTCTTCACTT
PTPN6	crPTPN6_48	CTTG	UGUCUGCAGCCGGGUGCAGGG	GCCTCTGTCCTCTAGGAGCT	TGACCGCTGCTTCTTCACTT
PTPN6	crPTPN6_49	TTTC	UCCUCCCUCUUGUUCUUAGUG	CTGTGCTGTCTCCTGACCTG	AAGAGCTGTACCATGGCCAC
PTPN6	crPTPN6_50	CTTT	CUCCUCCCUCUUGUUCUUAGU	CTGTGCTGTCTCCTGACCTG	AAGAGCTGTACCATGGCCAC
PTPN6	crPTPN6_51	CTTC	UUCACUUUCUCCUCCCUCUUG	CTGTGCTGTCTCCTGACCTG	AAGAGCTGTACCATGGCCAC
PTPN6	crPTPN6_52	CTTG	AGGUGGAUGAUGGUGCCGUCG	ATGGAGGGGAGAAGTTTGCG	GGAGGGGATGGAGGGTAGG
PTPN6	crPTPN6_53	CTTC	CCUGACGCUGCCUUCUCUAGG	GGCCCCTCTCTGTGAATGTC	ACTGAGCACAGAAAGCACGA
TIGIT	crTIGIT_1	TTTC	AGGCCUUACCUGAGGCGAGGG	AAGAGGCCACATCTGCTTCC	GTGGCATGCTCTTGGAGTCT
TIGIT	crTIGIT_2	TTTT	GUCCUCCCUCUAGUGGCUGAG	GGCTCCAGTCCCATGGTTAC	TTCTAGTCAACGCGACCACC
TIGIT	crTIGIT_3	CTTG	GGGUGGCACAUCUCCCCAUCC	ATGTCACCTCTCCTCCACCA	TCTCCCAGTGTACGTCCCAT
TIGIT	crTIGIT_4	TTTC	UGCAGAGAAAGGUGGCUCUAU	CCCAGGACTCACATGTGCTT	GAAGGATGGGGAGATGTGCC
TIGIT	crTIGIT_5	TTTG	UAAUGCUGACUUGGGGUGGCA	ATGTCACCTCTCCTCCACCA	TCTCCCAGTGTACGTCCCAT
TIGIT	crTIGIT_6	CTTA	CCUGAGGCGAGGGGAGCCUGC	AAGAGGCCACATCTGCTTCC	GTGGCATGCTCTTGGAGTCT
TIGIT	crTIGIT_7	CTTG	AAGGAUGGGGAGAUGUGCCAC	ATGTCACCTCTCCTCCACCA	TCTCCCAGTGTACGTCCCAT
TIGIT	crTIGIT_8	CTTC	AAGGAUCGAGUGGCCCCAGGU	ATGTCACCTCTCCTCCACCA	TCTCCCAGTGTACGTCCCAT
TIGIT	crTIGIT_9	CTTC	UGCAUCUAUCACACCUACCCU	GGCACATCTCCCCATCCTTC	TGCTGTGCAGTGTTTCAGGA
TIGIT	crTIGIT_10	TTTC	UAGGACCUCCAGGAAGAUUCU	GGCACATCTCCCCATCCTTC	TGCTGTGCAGTGTTTCAGGA
TIGIT	crTIGIT_11	CTTT	CUAGGACCUCCAGGAAGAUUC	GGCACATCTCCCCATCCTTC	TGCTGTGCAGTGTTTCAGGA
TIGIT	crTIGIT_12	CTTG	CUCCAGCAGGAAUACCUGAGC	GGCACATCTCCCCATCCTTC	TGCTGTGCAGTGTTTCAGGA
TIGIT	crTIGIT_13	CTTG	GAGCCAUGGCCGCGACGCUGG	GGTTACACAAAGGGCTTGGC	GCCGGAGCCATTACCTTTCT
TIGIT	crTIGIT_14	TTTC	UAGUCAACGCGACCACCACGA	GTCCTCCCTCTAGTGGCTGA	TCTGGGTCTCTCTCTGGGTG
TIGIT	crTIGIT_15	CTTT	CUAGUCAACGCGACCACCACG	GTCCTCCCTCTAGTGGCTGA	TCTGGGTCTCTCTCTGGGTG
TIGIT	crTIGIT_16	TTTG	UAGUUUGUUUGUUUUUAGAAG	AGCTGTAACGCGGTTGAGAA	CCATTCCTCCTGTCCAGCTG
TIGIT	crTIGIT_17	TTTG	UUUGUUUUUAGAAGAAAGCCC	AGCTGTAACGCGGTTGAGAA	CCATTCCTCCTGTCCAGCTG
TIGIT	crTIGIT_18	TTTG	UUUUUAGAAGAAAGCCCUCAG	AGTTTGCTGGTGTGCATGTGTGT	CATGCAGCTCGGCACAGTCCTC
TIGIT	crTIGIT_19	TTTT	UAGAAGAAAGCCCUCAGAAUC	AGTTTGCTGGTGTGCATGTGTGT	CATGCAGCTCGGCACAGTCCTC
TIGIT	crTIGIT_20	CTTC	CACAGAAUGGAUUCUGAGGGC	AGTTTGCTGGTGTGCATGTGTGT	CATGCAGCTCGGCACAGTCCTC
TIGIT	crTIGIT_21	TTTT	CUCCUGAGGUCACCUUCCACA	AGTTTGCTGGTGTGCATGTGTGT	CATGCAGCTCGGCACAGTCCTC
TIGIT	crTIGIT_22	CTTC	CUGGGGGUGAGGGAGCACUGG	AGAAGAAAGCCCTCAGAATCCA	TGCAGTTACCCAGGCTTCTG
TIGIT	crTIGIT_23	CTTC	UGCCUGGACACAGCUUCCUGG	TGTGGAAGGTGACCTCAGGA	AGAAGATGCCTCTGGTTGCT
TIGIT	crTIGIT_24	CTTC	GUCCUCUUCCCUAGGAAUGAU	GGAGGAGCAACAGGATGGAC	TGGTGGAGGAGAGGTGACAT
TIGIT	crTIGIT_25	CTTC	UGUAACUCAGGACAUUGAAGU	GAAGCTGTGTCCAGGCAGAA	CGCAGCACTGATGGAGAGTA
TIGIT	crTIGIT_26	CTTC	AAUGUCCUGAGUUACAGAAGC	GAAGCTGTGTCCAGGCAGAA	CGCAGCACTGATGGAGAGTA
TIGIT	crTIGIT_27	TTTC	UAUUGUGCCUGUCAUCAUUCC	GGAGGAGCAACAGGATGGAC	TGGTGGAGGAGAGGTGACAT
TIGIT	crTIGIT_28	TTTC	UCUGCAGAAAUGUUCCCCGUU	CCCAGGACTCACATGTGCTT	GAAGGATGGGGAGATGTGCC
TIGIT	crTIGIT_29	CTTT	CUCUGCAGAAAUGUUCCCCGU	CCCAGGACTCACATGTGCTT	GAAGGATGGGGAGATGTGCC
TIGIT	crTIGIT_30	CTTG	UGCCGUGGUGGAGGAGAGGUG	CCCAGGACTCACATGTGCTT	GAAGGATGGGGAGATGTGCC
TIGIT	crTIGIT_31	CTTC	UGGCCAUUUGUAAUGCUGACU	ATGTCACCTCTCCTCCACCA	TCTCCCAGTGTACGTCCCAT
TIM3	crTIM3_1	CTTA	CUUGUAAGUAGUAGCAGCAGC	GGCCATCCTTGTATCTCTCCC	GCGGCTACTGCTCATGTGAT
TIM3	crTIM3_2	TTTC	CAAGGAUGCUUACCACCAGGG	GCACGGAGATATCCATGCCT	GACATTAGCCAAGGTCACCC
TIM3	crTIM3_3	CTTG	UAAGUAGUAGCAGCAGCAGCA	GGCCATCCTTGTATCTCTCCC	GCGGCTACTGCTCATGTGAT
TIM3	crTIM3_4	CTTA	CCACCAGGGGACAUGGCCCAG	TGTCTCCACCACTTCCCTCT	ACATTAGCCAAGGTCACCCC
TIM3	crTIM3_5	TTTG	AAUGUGGCAACGUGGUGCUCA	GATCCGGCAGCAGTAGATCC	ATGCCTATCTGCCCTGCTTC
TIM3	crTIM3_6	CTTT	UCUUCUGCAAGCUCCAUGUUU	CCCTTGTCCTCTGTACAGCA	GCGGCTACTGCTCATGTGAT
TIM3	crTIM3_7	CTTT	GCCCCAGCAGACGGGCACGAG	TCTCCTTTGCGGAAATCCCC	ATGCAGGGTCCTCAGAAGTG
TIM3	crTIM3_8	TTTC	AUCAGUCCUGAGCACCACGUU	GATCCGGCAGCAGTAGATCC	ATGCCTATCTGCCCTGCTTC
TIM3	crTIM3_9	CTTT	CAUCAGUCCUGAGCACCACGU	GATCCGGCAGCAGTAGATCC	ATGCCTATCTGCCCTGCTTC
TIM3	crTIM3_10	TTTA	GCCAGUAUCUGGAUGUCCAAU	GATCCGGCAGCAGTAGATCC	ATGCCTATCTGCCCTGCTTC
TIM3	crTIM3_11	TTTG	CGGAAAUCCCCAUUUAGCCAG	GATCCGGCAGCAGTAGATCC	ATGCCTATCTGCCCTGCTTC
TIM3	crTIM3_12	CTTT	GCGGAAAUCCCCAUUUAGCCA	GATCCGGCAGCAGTAGATCC	ATGCCTATCTGCCCTGCTTC
TIM3	crTIM3_13	TTTC	CGCAAAGGAGAUGUGUCCCUG	GCAAATGTCCACTCACCTGG	GGAGCCTGTCCTGTGTTTGA
TIM3	crTIM3_14	TTTG	GAUCCGGCAGCAGUAGAUCCC	GCAAATGTCCACTCACCTGG	GGAGCCTGTCCTGTGTTTGA
TIM3	crTIM3_15	TTTT	UCAUCAUUCAUUAUGCCUGGG	TCTTAGTGGCCCTCCTCCAG	CGCAAAGGAGATGTGTCCCT
TIM3	crTIM3_16	TTTT	CUUCUGCAAGCUCCAUGUUUU	CCCTTGTCCTCTGTACAGCA	GCGGCTACTGCTCATGTGAT
TIM3	crTIM3_17	CTTC	AGGUUAAAUUUUUCAUCAUUC	TCTTAGTGGCCCTCCTCCAG	CGCAAAGGAGATGTGTCCCT
TIM3	crTIM3_18	TTTG	AUGACCAACUUCAGGUUAAAU	TCTTAGTGGCCCTCCTCCAG	CGCAAAGGAGATGTGTCCCT
TIM3	crTIM3_19	TTTA	ACCUGAAGUUGGUCAUCAAAC	ACTGAGCATCACCAATGGGG	CAGTGGGATCTACTGCTGCC
TIM3	crTIM3_20	CTTA	UGUUGUUUCUGACAUUAGCCA	GTCCCCTGGTGGTAAGCATC	ACGTAGGTATCCAGGCAGGT
TIM3	crTIM3_21	TTTC	UGACAUUAGCCAAGGUCACCC	GTCCCCTGGTGGTAAGCATC	ACGTAGGTATCCAGGCAGGT
TIM3	crTIM3_22	CTTG	GAAAGGCUGCAGUGAAGUCUC	AAAGATTCCCTCCTCTGCCC	AGGTTTGGAAGCTGAGGGTG
TIM3	crTIM3_23	CTTC	ACUGCAGCCUUUCCAAGGAUG	GCCAGCTAAAGATTCCCTCCT	CTTGCTGCCCCTTTGATTCC
TIM3	crTIM3_24	CTTT	CCAAGGAUGCUUACCACCAGG	GCACGGAGATATCCATGCCT	TGTTTCTGACATTAGCCAAGGT
TIM3	crTIM3_25	TTTT	CACAUCUUCCCUUUGACUGUG	CCCTTGTCCTCTGTACAGCA	GCGGCTACTGCTCATGTGAT
TIM3	crTIM3_26	TTTT	UAUAGCAGAGACACAGACACU	TGAGTACAACATAGCTCACAAA	CGGAGTAGAATTCATTTCAAATAGG
TIM3	crTIM3_27	TTTA	UAUCAGGGAGGCUCCCCAGUG	TGAGTACAACATAGCTCACAAA	CGGAGTAGAATTCATTTCAAATAGG
TIM3	crTIM3_28	CTTA	CUGUUAGAUUUAUAUCAGGGA	CAAGGACAAGGTGGGCATGAAG	TCCTCTCTCTCTCTCTCTCTCTCT
TIM3	crTIM3_29	TTTG	UGUUUCCAUAGCAAAUAUCCA	CACAGATCCCTGCTCCGATG	AGGACTCAGCCATCCTGTGA
TIM3	crTIM3_30	TTTC	CAUAGCAAAUAUCCACAUUGG	CACAGATCCCTGCTCCGATG	AGGACTCAGCCATCCTGTGA
TIM3	crTIM3_31	CTTA	CGGGACUCUGGAGCAACCAUC	CGCCGAAGATAAGAGCCAGA	CAGCCATCCTGTGATGTTGT
TIM3	crTIM3_32	TTTG	AAAAUUAAAGCGCCGAAGAUA	GGATTTGGATGGACAAAAGGGT	TGGCCAATGACTTACGGGAC
TIM3	crTIM3_33	CTTA	CAUUUGAAAAUUAAAGCGCCG	GGATTTGGATGGACAAAAGGGT	TGGCCAATGACTTACGGGAC
TIM3	crTIM3_34	CTTT	UGUUUCCCCCUUACUAGGGUA	CAAAGCCCCAGGACAGGATT	GCGTGCTTCCAGTGAACCTA
TIM3	crTIM3_35	TTTT	GUUUCCCCCUUACUAGGGUAU	CAAAGCCCCAGGACAGGATT	GCGTGCTTCCAGTGAACCTA
TIM3	crTIM3_36	CTTT	GACUGUGUCCUGCUGCUGCUG	CCCTTGTCCTCTGTACAGCA	GCGGCTACTGCTCATGTGAT
TIM3	crTIM3_37	TTTC	CCCCUUACUAGGGUAUUCUCA	CAAAGCCCCAGGACAGGATT	GCGTGCTTCCAGTGAACCTA
TIM3	crTIM3_38	CTTA	CUAGGGUAUUCUCAUAGCAAA	CAAAGCCCCAGGACAGGATT	GCGTGCTTCCAGTGAACCTA
TIM3	crTIM3_39	CTTA	AAUUCUGUAUCUUCUCUUUGC	CAAAGCCCCAGGACAGGATT	GCGTGCTTCCAGTGAACCTA
TIM3	crTIM3_40	CTTT	AUUUCCACAGCCUCAUCUCUU	CATTGGGCTCCTCCACTTCA	GCTGTCTCTTTGGGAAAGCC
TIM3	crTIM3_41	TTTA	UUUCCACAGCCUCAUCUCUUU	CATTGGGCTCCTCCACTTCA	GCTGTCTCTTTGGGAAAGCC
TIM3	crTIM3_42	TTTC	CACAGCCUCAUCUCUUUGGCC	CATTGGGCTCCTCCACTTCA	GCTGTCTCTTTGGGAAAGCC
TIM3	crTIM3_43	TTTG	GCCAACCUCCCUCCCUCAGGA	CATTGCAAAGCGACAACCCA	CCGTGTTACCTGGGAAATGC
TIM3	crTIM3_44	TTTG	CCAAUCCUGAGGGAGGGAGGU	CATTGCAAAGCGACAACCCA	CCGTGTTACCTGGGAAATGC
TIM3	crTIM3_45	TTTT	CUUCUGAGCGAAUUCCCUCUG	CATTGCAAAGCGACAACCCA	CCGTGTTACCTGGGAAATGC
TIM3	crTIM3_46	CTTC	AUAUACGUUCUCUUCAAUGGU	CATTGCAAAGCGACAACCCA	CCGTGTTACCTGGGAAATGC
TIM3	crTIM3_47	CTTT	GGGUUGUCGCUUUGCAAUGCC	CAGTGCAGGTCCCAGTTCAA	AGTGGAGGAGCCCAATGAGT
TIM3	crTIM3_48	TTTG	GGUUGUCGCUUUGCAAUGCCA	CAGTGCAGGTCCCAGTTCAA	AGTGGAGGAGCCCAATGAGT
TIM3	crTIM3_49	CTTC	UCUCUCUAUGCAGGGUCCUCA	TCAAACACAGGACAGGCTCC	AACAGGACTGCAGCAGTAGC
TIM3	crTIM3_50	CTTC	UACACCCCAGCCGCCCCAGGG	TCTCCTTTGCGGAAATCCCC	ATGCAGGGTCCTCAGAAGTG
TIM3	crTIM3_51	TTTG	CCCCAGCAGACGGGCACGAGG	TCTCCTTTGCGGAAATCCCC	ATGCAGGGTCCTCAGAAGTG
AAVS1	crAAVS1	TTTC	TTAGGATGGCCTTCTCCGACG	CATCTCTCCTCCCTCACCCA	AAGAGGATGGAGAGGTGGCT

## Sheet: off-target
crRNA_alt	#mismatches	PAM	Spacer sequence	FW primer	RV primer
crCD247_1_OT1	3	TTTG	ACaaCaGCCATCCTGCAGGCA	ctccacaccgtcaccactac	ggggctgggggaaagaatta
crCD247_3_OT2	3	ATTG	GGATCCAGCAtGCCAAgGCTt	AGCAAGCTTGGGAAGATGTCA	CGCAAGAGTTGCAGAACCAAACATAG
crCD247_3_OT3	3	ATTG	GGATCCAGCAtGCCAAgGCTt	TCAGCAAGCTTGGGAAGATGTCA	CGCAAGAGTTGCAGAACCAAACAT
crCD247_3_OT4	3	TTTG	GGATgCAGCAGGCCAAgGgTC	CACCAGCTGATCACCTCCC	CATGCTCTGCCCTGTCTCAG
crCD247_3_OT5	3	CTTA	GGATCCAGCAaGgCAAcGCTC	CTTCGTGCTAGGCGACTTCC	aagaactcattcagtgccccat
crCTLA4_2_OT1	3	GTTC	AGaGGgcCAAGGCTCAGCTGA	CGATTGCACAGTTTTTGAGTGC	AAGAGGCTGGAGTTCTGTGC
crCTLA4_2_OT2	3	TTTC	AGaGGCcCAAGGCTCAGCTcA	GCGACTGCAGGGAATGGAAA	aggtttcaccatgtcagcca
crCTLA4_2_OT3	3	TTTC	AGCGGtcCAAGcCTCAGCTGA	taaggtcagggacctcgtga	agctgtttgacaatgagtccag
crCTLA4_2_OT4	3	TTTC	AGgGGaACAAGGCTCAGCTcA	tgtacaggttgctggagggt	agagtcaagctgggtttccca
crCTLA4_2_OT5	3	TTTC	CAGAAGAaAGGGAgGgAGAGA	tcccactgagtgtccggtaa	tgactgcaccacttcactcc
crCTLA4_2_OT6	3	TTTC	CAGAAGAgAGGGAaGAAGAaA	ATTGCTCCTCTACCCCCAGA	aggagggggagggtgagg
crCTLA4_2_OT7	3	ATTT	tAGAAcACAGGGATaAAGAGA	ATTCGGAAAGCAGAATAATGAGAACAT	CTGGAAATCATTCTGTGCTGGC
crCTLA4_2_OT8	3	ATTA	CAaAAGACAtGGATGgAGAGA	CAAGGCCAGTGCCTGATAGT	CTGTGATGTGCTGATAAAACTTTG
crCTLA4_2_OT9	3	ATTT	CAGAAcACAGGaATaAAGAGA	ggtcattgcctgtgcttctg	cgaagcttccacaaaacccc
crCTLA4_5_OT10	3	CTTA	CAGAAGACAGtGAgGAAGAGg	caaagtgctggtgccagtgat	cttgagggcttgactgcgatg
crCTLA4_5_OT11	3	ATTT	CAGAAGACAGGtgTGAtGAGA	aacagccagctgaaccatgag	ctggaaacacctcaaacgctc
crCTLA4_5_OT12	3	ATTT	CAGAAGACAGGtgTGAtGAGA	gttggtggaatgtaaattaacacag	tgatgttcctttaacctttggagtc
crCTLA4_5_OT13	3	GTTA	CAGAAGAtAcaGATGAAGAGA	ccagcacagcaggttcctaa	tgaagttgctgtcctttggat
crTIGIT_1_OT1	3	GTTG	AGGCCTTgCCTGAtGCcAGGG	TGCCATGACTAAAGCAGGGG	CTCTGGGCCATACCTTGAGC
crTIGIT_1_OT2	3	GTTC	AGGCCTTACgTGAGGtGtGGG	TGTTCATCTCCCCGACGTTT	AGGTCCCCTAGAATTCTTGCTC
crTIGIT_2_OT3	3	CTTT	GTtCTgCCTCTAGTGGaTGAG	GGAGCAGTGTGTTTAACTGCAA	GCTGTTATAGGATTTAGTGCAGG
crTIGIT_2_OT4	3	ATTG	GTgCTCCCTCcAGTGGCTcAG	TGAGTCGTGGCTAGGATCAAC	AGTGGAAAAATAAGGGCTAGTTGC
crTIGIT_2_OT5	3	ATTG	GTCCaCCCTCTAtTGaCTGAG	CAGGGTCTTGGCTAGTGTGG	tccctccatcattcattGGCA
crTIGIT_2_OT6	3	TTTG	tTCCTCCCTCTAGTGGCTtAa	TTAACAGAAATAATGGAAATCAGACCAC	gtccgcgggcattcacta
crTIM3_1_OT1	2	GTTT	CTcaTAAGTAGTAGCAGCAGC	GCAGCAAACCCCTTTCCTTT	AACTTTACAGTGGGGGTGCC
crTIM3_1_OT2	3	ATTT	CTTtTAAagAGTAGCAGCAGC	TGGACAACCATTCAAAGCTTCAT	CCTCCTAACCCGCTCTGACA
crTIM3_1_OT3	3	GTTG	CTTtTAAGTAGcAaCAGCAGC	ACCAGGACATGTCTGAGGAGT	AACACAGGCACTTCTGCTCT
crTIM3_1_OT4	3	ATTG	CTTaaAAGcAGTAGCAGCAGC	agcatgtgggacttgcaaattatc	tgaaattggccttaaaacagccc
crTIM3_1_OT5	3	ATTC	CTTaTAAGTAGTAGgAGCAGt	CAGAGGGGAAAAGAAACTGAGATTG	ACAGTTGACCCTTCCAGCACTA
crTIM3_1_OT6	3	TTTA	gTTtTAAaTAGTAGCAGCAGC	TCTCCCTTTGCTGCAGGTTT	CCTTGCAATTCAACCCAGCC
crTIM3_1_OT7	3	ATTA	CTaGTAAGTgGTAGCAcCAGC	accgtgttcattactgtgtgct	TCAGATTATCCAAAGGCCACAC
crTIM3_2_OT8	3	CTTC	aAAGGgTGCTTAgCACCAGGG	TCAAGCCTTTTTCCCCTCCC	CACCTTCCCTCAATGCCCAA
crTIM3_2_OT9	3	ATTT	aAAGcATGCTTACCACCAGGc	TCAGACAAGTCTTTAGGGTGGC	AGGATTGCACACACGACATC
crPDCD1_1_OT1	3	GTTG	GCACGAAGCaCTCCGcTGTGc	TTGCAAAGCCTGCCTCTGTGC	GCCAATTGGCAGCAAGGACTC
crPDCD1_1_OT2	4	GTTG	GCAatgAGCTCTCaGATGTGT	GCAAGCAGGCTGTCTGTGTACT	GTCTGATGCCTACCAGGGAAG
crPDCD1_1_OT3	4	TTTG	GaAgGAAGCTCTCCagTGTGT	GTAAACAGCAACTGAGCCCCA	CACACCGGAGTGACACTTCAT
crPDCD1_1_OT4	4	TTTG	cCACGAAGCTCTCtGAaaTGT	TTGGATTTTTGCGCCTGTGATATTAG	tctaggaacaactttctaaaactgc
crPDCD1_2_OT1	4	TTTA	TgTtCAGaGACAATAGaAGCC	AGGCCCCATAAACAAGGTGA	TAGCAGATGCCGATGGAAGC
crPDCD1_2_OT2	4	ATTG	TCTGCAGGGACAtTgaGAGCt	TCCTTGTTCCTGGGGACTGA	ACTCAGAGGGCATGGGTAGA
crPDCD1_2_OT3	4	GTTA	TCTGCAaGGtCAAcAGGAaCC	CATCTAGCAAGCCCCCTGAGAG	GAGGAGTTCAGGCAAGGGAGC
crPDCD1_2_OT4	4	GTTA	TCTGCAGGGACAAaAtcAGgC	GCTTACAACCCACCCTGGAC	CCAGACACAGGGAACTGCTTG
crPDCD1_2_OT5	4	GTTA	TCatCAGaGACAATAGaAGCC	taagctcactgaaccccaagaaag	cttgtgaaacaggtctactggcag
crPDCD1_2_OT6	4	TTTC	aCTGCAGaGACtATAGGAtCC	CTGAGAAAGGCAGGCTCAGG	CTTACTCTTCCTGGCAGGCTC
crPDCD1_2_OT7	4	TTTC	TCTGCAGGGAatATtGcAGCC	GGCTTGGAAGAGCCATCCTTC	gagtgggtgaattcccggattc
crPDCD1_2_OT8	4	TTTG	TCTGgAaGGtCAAaAGGAGCC	CTGCGGGCTAACTGGGTTTAAT	GAGACTTGGCAGCTAACAGCAG
crPDCD1_2_OT9	4	GTTT	TCTGCAGGaACcAcAGGAaCC	GATGAGATGCTCAGCCTCGTG	cTTCCTAGGCCTTGGCAACACAG
crPDCD1_2_OT10	4	TTTT	TCTGCAaGGAaAAaAGGAGgC	cccggccatttacccagatt	GGTTTGAGCACATGGATCCC
crPDCD1_2_OT11	4	GTTA	TCTGCAGGGgCAATAGGgGaa	gctgactggttggggatgcaatc	aaggccaccaggttacgaagc
crPDCD1_2_OT12	4	CTTT	TCTGaAGGGACAgTgGGAtCC	cctggctctacttgccttgtc	ccagccctatgagcttagcc
crPDCD1_2_OT13	4	CTTG	cCaGCAGGGACAATAGGAGtt	atggcacaatcaggagctgtg	atgctgcaaaacctgtgagc
crPDCD1_2_OT14	4	CTTC	TCTcCAGGGACcATAGGgGCt	CTAGAGTCTGGGTCATGGGCA	CACGGTGTGAGCAGTGTTTG
crPDCD1_2_OT15	4	GTTC	TCTGCAGcGAagATcGGAGCC	gcaggcacagaaaatgtgagg	gagcttgcagtgagctgagatc
crPDCD1_2_OT16	4	TTTT	TCTGCAGGGAgtAgAGGAaCC	GACACCAATGTCTAGGGGCAAC	GGCCTTTAAGGGGTCTCTGC
crPDCD1_2_OT17	4	ATTT	TCTaCAGGGgCAATcGGAGCt	GCTCTTTGTAAGGGCATTGCT	cagatgaggaagccaagcccag
crPDCD1_2_OT18	4	GTTT	gCTGCAGGGACAAcctGAGCC	GGATCAAGGGTGTCCTGGTG	GACACAGGGCCACAGATTCA
crPDCD1_2_OT19	4	TTTA	aCTGCAGGtAtAATAGGgGCC	catttctggcagagaggacgagt	cctagacagactcctgcccatc
crPDCD1_2_OT20	4	GTTT	cCTGCctGGACAtTAGGAGCC	GCTGCTGTGTGCAGCTTATC	CTTGTTTCCCCAAAGGCAGC
crPDCD1_2_OT21	4	TTTT	TCTcCAGaGcCAATAGGAGCt	GATCCTTTGACCACACTCCAGG	AATGACACTGAGCGGGACACTC
crLAG3_1_OT1	3	GTTT	GGGTGCATACaTGTgTGcCTG	AGTAGATGTTGAGACGAATGCAG	AGAGCCCCCGAATACCCAC
crLAG3_2_OT2	3	CTTG	GGTCcCCTGGAgCCCTGcGGA	TCAGCAGTGATGTTGTCCCC	TTGCCCTTCTCTCCCTGTGA
crLAG3_2_OT3	3	TTTT	GGTCAgCTGGATCCaTGGtGA	AAACCCAGCCCTGTGACTTC	AGACCTCCTCCACCCATCAG
crLAG3_2_OT4	3	ATTC	tGTCAtCTGGAcCCCTGGGGA	TGGCAGCTGGGACAAAAACT	GGTTGCAAACACAGGTTCCC
crLAG3_2_OT5	3	CTTC	GGTCACCTGGATtCCTtGaGA	CTCTCAGTCTGTCCTGAGCCG	CCGTTCAAGATGAAGCCTGC
crPTPN1_1_OT1	3	GTTT	CCaGACAcaGAATCATAACAT	tgtctctctagttgctgtgtgtc	gctctatggggaagcactcc
crPTPN1_2_OT2	3	CTTC	tTTCCAtgTTACCTAACGGAA	TTGGTTCTCACCTAATGTGCCT	AGCAAGTTGATCACAGATCACTAA
crPTPN6_1_OT1	3	ATTC	TATGACCTGTtTGctGGGGAG	CATAAAACTGCTTGTAGGGGCCA	tcagcagcaatacccaagca
crPTPN6_1_OT2	3	TTTC	TATGAaCTGTATaaAGGGGAG	ATGCAACCACAAGAGTGCCT	CTTCATGGTGATGGGGTGGG
crPTPN6_1_OT3	3	TTTC	TATGACCTGccTtGAGGGGAG	caagcagccttagaagccaaac	ctctgaaggtttgctgaaatcaact
